# Supplementary material for: Brassinosteroid Biosynthetic Gene SlCYP90B3 Alleviates Chilling Injury of Tomato (Solanum lycopersicum) Fruits during Cold Storage
Source: Antioxidants (Basel). 2022 Jan 5;11(1):115. doi: 10.3390/antiox11010115 (PMC8773034; doi:10.3390/antiox11010115)
Supplement: Supplementary file 1 [file antioxidants-11-00115-s001.zip]

Archive with 1 entries (1 files):
- antioxidants-1516343-supplementary.pdf
